# Supplementary material for: Behavioral Interpretation of Willingness to Use Wearable Health Devices in Community Residents: A Cross-Sectional Study
Source: Int J Environ Res Public Health. 2023 Feb 13;20(4):3247. doi: 10.3390/ijerph20043247 (PMC9960868; doi:10.3390/ijerph20043247)
Supplement: Supplementary file 1 [file ijerph-20-03247-s001.zip]

Archive with 1 entries (1 files):
- ijerph-2098767-supplementary.pdf
